# Supplementary material for: Symbiosis maintenance in the facultative coral, Oculina arbuscula, relies on nitrogen cycling, cell cycle modulation, and immunity
Source: Sci Rep. 2021 Oct 27;11:21226. doi: 10.1038/s41598-021-00697-6 (PMC8551165; doi:10.1038/s41598-021-00697-6)
Supplement: Supplementary file 1 — Supplementary Information 1. [file 41598_2021_697_MOESM1_ESM.xlsx]

## Sheet: RawReads
	Sample	Read Type	Lane	Total Read Count	Average Quality
	OCAA	F	1	11536051	41		aposymbiotic branch
	OCAA	R	1	11536051	41		symbiotic branch
	OCAA	F	2	11556927	41
	OCAA	R	2	11556927	41
	OCAS	F	1	11062145	42
	OCAS	R	1	11062145	42
	OCAS	F	2	11116186	42
	OCAS	R	2	11116186	42
	OCBA	F	1	11429191	42
	OCBA	R	1	11429191	42
	OCBA	F	2	11476580	42
	OCBA	R	2	11476580	42
	OCBS	F	1	12043357	42
	OCBS	R	1	12043357	42
	OCBS	F	2	12065256	42
	OCBS	R	2	12065256	42
	OCCA	F	1	11277953	40
	OCCA	R	1	11277953	40
	OCCA	F	2	11315568	40
	OCCA	R	2	11315568	40
	OCCS	F	1	11643845	42
	OCCS	R	1	11643845	42
	OCCS	F	2	11695009	42
	OCCS	R	2	11695009	42
	OCDA	F	1	12126415	41
	OCDA	R	1	12126415	41
	OCDA	F	2	12141368	41
	OCDA	R	2	12141368	41
	OCDS	F	1	13299525	42
	OCDS	R	1	13299525	42
	OCDS	F	2	13353541	42
	OCDS	R	2	13353541	42
	OCEA	F	1	9826307	41
	OCEA	R	1	9826307	41
	OCEA	F	2	9846916	41
	OCEA	R	2	9846916	41
	OCES	F	1	11649467	42
	OCES	R	1	11649467	42
	OCES	F	2	11705845	42
	OCES	R	2	11705845	42
	OCFA	F	1	10978343	41
	OCFA	R	1	10978343	41
	OCFA	F	2	11046696	41
	OCFA	R	2	11046696	41
	OCFS	F	1	11446228	42
	OCFS	R	1	11446228	42
	OCFS	F	2	11470298	42
	OCFS	R	2	11470298	42

## Sheet: MappingStats
	Sample	Input_Seqs	Seqs_mapped	%Mapping	Combined_counts	Coral_seq_counts	%Coral_Counts	Sym_seq_counts	%Sym_Counts
	OCAA	22101858	10324418	0.467129	10216840	9857033	0.964783	359807	0.0352171
	OCAS	21199719	10655723	0.502635	10540687	9041297	0.857752	1499390	0.142248
	OCBA	22061418	10542307	0.477862	10416913	10070584	0.966753	346329	0.0332468
	OCBS	22921077	11590215	0.505658	11501437	10689167	0.929377	812270	0.0706233
	OCCA	21599062	10160434	0.470411	10014109	8529757	0.851774	1484352	0.148226
	OCCS	22392133	11002894	0.491373	10883884	8774628	0.806204	2109256	0.193796
	OCDA	23271135	11050390	0.474854	10911848	9929192	0.909946	982656	0.090054
	OCDS	25581765	12162458	0.475435	11995926	10158297	0.846812	1837629	0.153188
	OCEA	18802126	9144661	0.486363	9050996	8754344	0.967224	296652	0.0327756
	OCES	22596199	11075607	0.490154	10956116	9481964	0.865449	1474152	0.134551
	OCFA	21083179	9517800	0.45144	9402454	8876554	0.944068	525900	0.0559322
	OCFS	22043236	10981352	0.498173	10871460	10333285	0.950497	538175	0.0495035
			Average	0.482624		Apo Average	0.934091		0.0659086
						Sym Average	0.75087		0.123985
	Descriptions
	Input seqs is the number of pairs in the OCAA_R1.P.qtrim/OCAA_R2.P.qtrim input to bowtie, etc. for each sample
	Mapped to combined is the number of unique seqeuence IDs (so f/r pairs are not double counted) in the .sam output from bowtie, this will include some mates that aligned without their pair aligning
	% mapping here is just col C/col B this will be a slightly different percentage than the overall alignment rate reported by bowtie, because bowtie would be calculating it based off the total number of mates (col B*2) and then considering whether some pairs had only one mate align or not
	Combined counts is the sum of the samcount.pl output, this will be slightly lower than the mapped number as this throws out a small number of sequences that mapped discordantly to different parts of the combined transcriptome (e.g. the forward read mapped to one gene and the reverse read to another gene, but these were the best alignments for each read respectively)
	Coral seq counts is the sum of the samcount.pl output for coral contigs
	Sym seq counts is the sum of the samcount.pl output for sym contigs
