# Supplementary material for: Symbiosis maintenance in the facultative coral, Oculina arbuscula, relies on nitrogen cycling, cell cycle modulation, and immunity
Source: Sci Rep. 2021 Oct 27;11:21226. doi: 10.1038/s41598-021-00697-6 (PMC8551165; doi:10.1038/s41598-021-00697-6)
Supplement: Supplementary file 2 — Supplementary Information 2. [file 41598_2021_697_MOESM2_ESM.csv]

Biological process term	direction
48/105 regulation of DNA recombination	1
10/21 regulation of mitotic recombination	1
12/22 very long-chain fatty acid metabolic process	1
9/18 ribonucleoprotein complex export from nucleus	1
13/28 sister chromatid segregation	1
58/144 cell cycle checkpoint	1
16/23 DNA replication checkpoint	1
38/99 DNA integrity checkpoint	1
7/13 regulation of transcription involved in G1/S transition of mitotic cell cycle	1
9/26 rRNA modification	1
34/111 activation of MAPK activity	0
134/400 microtubule cytoskeleton organization	1
53/144 mitotic cell cycle	1
19/53 spliceosomal snRNP assembly	1
73/189 RNA splicing, via transesterification reactions	1
8/16 maturation of 5.8S rRNA	1
19/43 maturation of SSU-rRNA	1
5/12 maturation of LSU-rRNA from tricistronic rRNA transcript (SSU-rRNA, 5.8S rRNA, LSU-rRNA)	1
5/11 meiotic DNA double-strand break processing	1
6/16 resolution of meiotic recombination intermediates	1
18/45 mitotic recombination	1
46/123 telomere organization	1
53/129 recombinational repair	1
18/35 DNA double-strand break processing	1
81/263 cell morphogenesis	0
62/214 RNA catabolic process	1
8/25 mitochondrial RNA metabolic process	1
66/233 response to acid chemical	0
48/155 ossification	0
108/341 regulation of neurotransmitter levels	0
36/98 action potential	0
20/70 RNA methylation	1
87/287 angiogenesis	0
29/105 blood vessel development	0
54/162 sensory organ development	0
20/58 metanephros development	0
47/196 ameboidal-type cell migration	0
17/65 gastrulation	0
18/45 cell fate determination	0
9/21 formation of cytoplasmic translation initiation complex	1
34/94 establishment of planar polarity	0
15/50 neural crest cell migration	0
30/116 neuron migration	0
108/377 regulation of cytokine production	0
55/218 positive regulation of cytokine production	0
53/175 kidney development	0
17/45 epithelial tube formation	0
47/174 tube formation	0
57/163 tissue homeostasis	0
281/975 positive regulation of protein modification process	0
7/35 hair follicle development	0
21/63 positive regulation of response to cytokine stimulus	0
9/23 startle response	0
117/387 morphogenesis of an epithelium	0
20/61 morphogenesis of an epithelial sheet	0
4/19 adaptive thermogenesis	0
7/24 negative regulation of systemic arterial blood pressure	0
16/51 regulation of heart rate	0
22/89 sprouting angiogenesis	0
8/31 regulation of mesenchymal cell proliferation	0
4/12 aggressive behavior	0
32/107 activation of innate immune response	0
8/28 innate immune response activating cell surface receptor signaling pathway	0
14/40 toll-like receptor signaling pathway	0
10/57 adaptive immune response	0
108/399 immune effector process	0
300/970 immune system process	0
28/101 immune response-regulating cell surface receptor signaling pathway	0
5/19 lipoxygenase pathway	0
16/31 regulation of isotype switching	1
253/816 regulation of immune system process	0
90/260 negative regulation of immune system process	0
189/612 positive regulation of immune system process	0
59/198 activation of immune response	0
81/294 regulation of response to biotic stimulus	0
320/1131 system process	0
78/259 circulatory system process	0
19/58 renal system process	0
59/136 cilium movement	1
10/36 pericardium morphogenesis	0
19/44 epithelial cilium movement	1
14/47 epithelial cell morphogenesis	0
14/43 growth plate cartilage chondrocyte morphogenesis	0
5/13 alditol phosphate metabolic process	1
6/13 IMP metabolic process	1
22/61 pyrimidine-containing compound biosynthetic process	1
354/1132 DNA metabolic process	1
83/183 DNA replication	1
25/56 DNA-dependent DNA replication	1
7/14 mitochondrial DNA replication	1
5/11 DNA topological change	1
6/13 DNA ligation	1
8/11 DNA unwinding involved in DNA replication	1
20/32 DNA replication initiation	1
10/15 DNA strand elongation involved in DNA replication	1
66/135 regulation of DNA replication	1
44/118 regulation of DNA repair	1
16/37 transcription-coupled nucleotide-excision repair	1
22/54 base-excision repair	1
26/72 nucleotide-excision repair	1
7/15 nucleotide-excision repair, DNA gap filling	1
14/41 mismatch repair	1
87/220 double-strand break repair	1
23/65 non-recombinational repair	1
27/74 DNA modification	1
136/455 DNA recombination	1
9/69 transposition, DNA-mediated	0
194/609 chromatin organization	1
18/47 chromatin assembly or disassembly	1
22/60 nucleosome assembly	1
12/27 DNA replication-independent nucleosome organization	1
32/114 chromatin remodeling	1
46/113 chromatin organization involved in regulation of transcription	0
15/40 DNA-templated transcription, termination	1
80/228 rRNA metabolic process	1
6/29 transcription by RNA polymerase III	1
263/808 RNA processing	1
128/389 mRNA processing	1
48/175 tRNA metabolic process	1
30/117 tRNA processing	1
7/26 RNA localization	1
49/142 nuclear export	1
20/43 translational initiation	1
9/15 translational termination	1
23/50 amino acid activation	1
76/193 protein folding	1
122/390 peptide metabolic process	0
8/11 glutamate biosynthetic process	1
26/37 glutamine metabolic process	1
9/18 amino-acid betaine catabolic process	0
37/139 protein localization to nucleus	1
22/45 protein export from nucleus	1
99/306 fatty acid metabolic process	1
33/90 lipid oxidation	1
39/117 purine nucleoside bisphosphate metabolic process	1
116/372 phospholipid metabolic process	1
23/101 liposaccharide metabolic process	1
43/164 membrane lipid metabolic process	1
9/49 icosanoid biosynthetic process	0
11/21 bile acid biosynthetic process	1
29/106 vitamin metabolic process	0
347/1190 ion transport	0
46/147 potassium ion transport	0
93/284 divalent inorganic cation transport	0
30/84 mitochondrial transport	1
167/490 metal ion homeostasis	0
172/748 intracellular protein transport	1
84/359 exocytosis	0
136/476 import into cell	0
46/151 receptor-mediated endocytosis	0
22/63 phagocytosis	0
70/231 nucleocytoplasmic transport	1
41/159 taxis	0
45/159 muscle system process	0
60/200 regulation of muscle system process	0
11/53 smooth muscle contraction	0
28/72 regulation of smooth muscle contraction	0
13/46 acute inflammatory response	0
58/197 inflammatory response	0
10/24 complement activation	0
5/15 complement activation, classical pathway	0
18/54 humoral immune response	0
283/838 cellular response to DNA damage stimulus	1
17/54 nucleus organization	1
9/23 telomere maintenance via telomere lengthening	1
50/193 actin filament organization	0
267/855 microtubule-based process	1
137/457 microtubule-based movement	1
26/110 cell-cell junction organization	0
219/643 cell cycle	1
18/73 cell cycle arrest	1
52/145 spindle organization	1
39/122 microtubule cytoskeleton organization involved in mitosis	1
44/107 chromosome segregation	1
21/38 sister chromatid cohesion	1
20/34 regulation of sister chromatid cohesion	1
73/167 regulation of nuclear division	1
6/10 metaphase/anaphase transition of mitotic cell cycle	1
19/32 negative regulation of chromosome separation	1
15/37 centriole assembly	1
8/12 synapsis	1
8/17 synaptonemal complex organization	1
17/47 homologous recombination	1
21/57 male meiotic nuclear division	1
13/37 meiosis I	1
221/708 cell communication	0
357/1113 biological adhesion	0
100/330 cell-cell adhesion via plasma-membrane adhesion molecules	0
51/148 heterophilic cell-cell adhesion via plasma membrane cell adhesion molecules	0
18/50 neuron cell-cell adhesion	0
52/166 negative regulation of cell adhesion	0
57/197 establishment or maintenance of cell polarity	0
430/1441 cell surface receptor signaling pathway	0
140/512 enzyme linked receptor protein signaling pathway	0
222/635 G protein-coupled receptor signaling pathway	0
142/353 G protein-coupled receptor signaling pathway, coupled to cyclic nucleotide second messenger	0
8/20 activation of adenylate cyclase activity	0
14/46 adenylate cyclase-inhibiting G protein-coupled receptor signaling pathway	0
14/42 negative regulation of lyase activity	0
9/35 phospholipase C-activating G protein-coupled receptor signaling pathway	0
81/235 regulation of cytosolic calcium ion concentration	0
20/53 gamma-aminobutyric acid signaling pathway	0
15/57 neuropeptide signaling pathway	0
17/63 smoothened signaling pathway	1
15/47 activation of NF-kappaB-inducing kinase activity	0
151/463 signaling	0
19/57 synaptic transmission, cholinergic	0
55/159 germ cell development	1
168/490 multicellular organismal reproductive process	1
19/62 spermatid development	1
9/20 sperm axoneme assembly	1
5/16 acrosome reaction	0
69/227 nervous system development	0
72/238 neuron projection guidance	0
13/74 synapse assembly	0
11/23 ventral cord development	0
18/46 mesoderm development	0
21/64 cell aging	1
18/48 respiratory gaseous exchange	0
8/26 protein activation cascade	0
120/430 sensory perception	0
48/170 sensory perception of light stimulus	0
44/166 sensory perception of mechanical stimulus	0
156/549 behavior	0
71/247 cognition	0
39/152 learning	0
39/120 memory	0
51/186 locomotory behavior	0
44/123 regulation of heart contraction	0
34/115 cell recognition	0
14/42 motor neuron axon guidance	0
5/13 Toll signaling pathway	0
22/37 bile acid metabolic process	1
28/86 regulation of G protein-coupled receptor signaling pathway	0
189/626 positive regulation of cell population proliferation	0
7/20 isoprenoid biosynthetic process	1
24/85 associative learning	0
17/36 glial cell migration	0
15/56 visual behavior	0
31/117 fibroblast growth factor receptor signaling pathway	0
5/14 attachment of spindle microtubules to kinetochore	1
167/485 lipid biosynthetic process	1
16/53 intrinsic apoptotic signaling pathway in response to DNA damage	1
42/128 monocarboxylic acid catabolic process	1
13/37 aromatic amino acid family catabolic process	0
17/27 glutamine family amino acid biosynthetic process	1
45/144 coenzyme biosynthetic process	1
164/505 nucleobase-containing small molecule metabolic process	1
17/42 nucleoside monophosphate biosynthetic process	1
15/25 pyrimidine ribonucleotide metabolic process	1
122/368 purine-containing compound metabolic process	1
69/183 purine-containing compound biosynthetic process	1
21/52 nucleoside monophosphate metabolic process	1
89/236 nucleoside phosphate biosynthetic process	1
14/34 purine nucleoside monophosphate metabolic process	1
34/81 nucleoside triphosphate metabolic process	1
22/50 nucleoside triphosphate biosynthetic process	1
11/57 glycolipid biosynthetic process	1
53/190 response to starvation	1
22/70 response to cold	0
41/141 response to UV	1
40/141 RNA modification	1
12/68 detection of chemical stimulus	0
412/1439 response to external stimulus	0
35/138 response to wounding	0
61/207 response to mechanical stimulus	0
79/276 response to bacterium	0
305/1058 response to abiotic stimulus	0
94/310 response to toxic substance	0
402/1429 anatomical structure morphogenesis	0
276/873 response to endogenous stimulus	0
160/525 response to hormone	0
145/528 animal organ morphogenesis	0
154/514 tissue development	0
14/27 dorsal/ventral axis specification	0
44/148 anterior/posterior pattern specification	0
13/34 proximal/distal pattern formation	0
492/1685 positive regulation of response to stimulus	0
360/1320 negative regulation of response to stimulus	0
26/67 glial cell differentiation	0
51/157 response to ionizing radiation	1
240/836 response to nitrogen compound	0
51/127 regulation of cell cycle G2/M phase transition	1
33/95 regulation of signaling receptor activity	0
246/723 regulation of cell cycle process	1
11/21 regulation of vascular endothelial growth factor production	0
38/133 positive regulation of epithelial cell migration	0
99/291 negative regulation of organelle organization	1
5/12 cell communication by electrical coupling	0
25/71 epithelial structure maintenance	0
7/30 protein kinase A signaling	0
10/31 regulation of protein kinase A signaling	0
5/20 positive regulation of protein kinase A signaling	0
21/41 regulation of cGMP-mediated signaling	0
116/453 regulation of cell morphogenesis	0
49/168 regulation of cell-substrate adhesion	0
31/86 positive regulation of cell-substrate adhesion	0
137/448 regulation of hormone levels	0
21/93 cellular component assembly involved in morphogenesis	0
97/271 negative regulation of cell cycle process	1
65/235 regulation of metal ion transport	0
21/50 neural crest formation	0
18/50 regulation of cell maturation	0
8/24 positive regulation of phosphatidylinositol 3-kinase signaling	0
193/660 response to organic cyclic compound	0
8/42 regulation of smooth muscle cell migration	0
430/1780 nitrogen compound transport	1
44/226 DNA integration	0
88/273 monovalent inorganic cation transport	0
97/294 lipid catabolic process	1
96/313 cell surface receptor signaling pathway involved in cell-cell signaling	0
404/1355 RNA metabolic process	1
161/530 mRNA metabolic process	1
12/35 synaptic vesicle exocytosis	0
12/47 snRNA metabolic process	1
318/1339 vesicle-mediated transport	0
6/11 telomere capping	1
5/25 neuron remodeling	0
17/54 somatic diversification of immune receptors	1
8/20 somatic hypermutation of immunoglobulin genes	1
10/38 somatic cell DNA recombination	1
77/212 gene silencing	0
268/882 locomotion	0
18/61 peptide hormone processing	0
25/80 negative regulation of vasculature development	0
89/304 covalent chromatin modification	1
31/91 protein methylation	1
8/23 histone deubiquitination	1
48/179 protein modification by small protein removal	1
35/130 protein import	1
19/54 calcium ion regulated exocytosis	0
48/185 regulation of exocytosis	0
15/41 peptidyl-glutamic acid modification	1
45/194 peptidyl-lysine modification	1
17/66 peptidyl-tyrosine modification	0
12/37 protein-chromophore linkage	0
38/117 phenol-containing compound metabolic process	0
33/118 cytokine-mediated signaling pathway	0
26/54 neuronal action potential	0
23/65 sensory perception of pain	0
247/767 organophosphate metabolic process	1
41/122 calcium-mediated signaling	0
349/1077 organic acid metabolic process	1
8/16 cytolysis	0
8/12 pyrimidine nucleobase biosynthetic process	1
160/398 second-messenger-mediated signaling	0
24/51 postreplication repair	1
16/75 neural tube development	0
307/898 cell cycle process	1
13/69 molting cycle process	0
70/231 regulation of cell-cell adhesion	0
38/106 negative regulation of cell-cell adhesion	0
115/337 cellular process involved in reproduction in multicellular organism	1
405/1180 reproductive process	1
17/60 digestive system process	0
244/883 regulation of anatomical structure morphogenesis	0
14/28 DNA strand elongation	1
11/30 extracellular matrix disassembly	0
84/250 ribonucleoprotein complex subunit organization	1
44/191 signal transduction by protein phosphorylation	0
224/700 cation transport	0
261/791 cellular homeostasis	0
82/348 actin filament-based process	0
33/77 regulation of chromosome separation	1
94/330 regulation of Wnt signaling pathway	0
19/57 sphingolipid biosynthetic process	1
4/12 protein import into mitochondrial matrix	1
429/1399 cell differentiation	0
152/493 regulation of cell adhesion	0
16/46 platelet activation	0
73/231 neuron differentiation	0
89/293 extracellular structure organization	0
22/74 collagen fibril organization	0
6/41 myosin filament organization	0
59/185 lipid modification	1
55/192 regulation of ossification	0
13/62 negative regulation of ossification	0
27/57 sperm motility	1
8/27 respiratory tube development	0
235/848 regulation of locomotion	0
128/459 positive regulation of locomotion	0
51/190 negative regulation of locomotion	0
5/11 regulation of complement activation	0
10/32 tRNA methylation	1
8/27 negative regulation of axon extension	0
34/71 chromatin silencing at centromere	0
36/91 regulation of epithelial cell differentiation	0
19/53 midbrain development	0
30/105 microtubule organizing center organization	1
53/151 regulation of chromatin organization	1
30/93 positive regulation of chromatin organization	1
29/94 RNA 3'-end processing	1
7/20 snoRNA metabolic process	1
13/24 anaphase-promoting complex-dependent catabolic process	1
70/263 neuron projection development	0
31/68 DNA-dependent DNA replication maintenance of fidelity	1
123/432 regulation of defense response	0
48/154 negative regulation of defense response	0
60/226 positive regulation of defense response	0
444/1565 regulation of protein modification process	0
29/163 protein-containing complex localization	1
61/172 cell-substrate adhesion	0
41/138 regulation of neurological system process	0
20/78 positive regulation of neurological system process	0
3/16 brown fat cell differentiation	0
24/107 regulation of TOR signaling	1
12/58 negative regulation of TOR signaling	1
9/32 positive regulation of TOR signaling	1
8/13 mitochondrial DNA metabolic process	1
57/180 positive regulation of binding	0
173/672 regulation of response to external stimulus	0
63/244 negative regulation of response to external stimulus	0
83/313 positive regulation of response to external stimulus	0
74/263 activation of protein kinase activity	0
19/112 transposition	0
15/39 negative regulation of telomere maintenance	1
32/93 regulation of telomere maintenance	1
19/64 regulation of telomere maintenance via telomere lengthening	1
15/47 positive regulation of telomere maintenance via telomere lengthening	1
7/16 negative regulation of actin filament bundle assembly	0
212/761 negative regulation of protein metabolic process	0
346/1238 positive regulation of protein metabolic process	0
15/42 regulation of fatty acid transport	0
5/10 regulation of intracellular sterol transport	1
35/121 regulation of cation channel activity	0
43/187 response to molecule of bacterial origin	0
38/87 DNA geometric change	1
5/22 mitochondrial translation	1
24/85 regulation of tumor necrosis factor superfamily cytokine production	0
10/46 negative regulation of tumor necrosis factor superfamily cytokine production	0
23/74 regulation of interleukin-6 production	0
13/47 positive regulation of tumor necrosis factor superfamily cytokine production	0
79/314 RNA biosynthetic process	1
166/489 monocarboxylic acid metabolic process	1
8/12 regulation of DNA endoreduplication	1
65/217 regulation of microtubule-based process	1
36/115 regulation of anion transport	0
15/49 negative regulation of anion transport	0
17/51 positive regulation of amine transport	0
161/632 secretion	0
81/325 regulation of actin filament-based process	0
11/37 mitochondrial respiratory chain complex assembly	1
145/533 cellular component morphogenesis	0
315/1066 regulation of organelle organization	1
124/330 regulation of chromosome organization	1
61/129 regulation of chromosome segregation	1
30/61 negative regulation of nuclear division	1
11/32 tumor necrosis factor-mediated signaling pathway	0
6/10 mitotic DNA replication checkpoint	1
155/542 protein localization to organelle	1
9/16 fatty acid beta-oxidation using acyl-CoA oxidase	1
458/1521 cellular response to stress	1
24/74 multicellular organismal response to stress	0
21/76 membrane protein proteolysis	0
14/51 regulation of cell adhesion mediated by integrin	0
148/494 response to lipid	0
11/14 regulation of maintenance of mitotic sister chromatid cohesion	1
237/881 transmembrane transport	0
41/158 cell junction organization	0
3/11 telomere localization	1
27/83 nucleobase-containing small molecule biosynthetic process	1
170/530 ncRNA metabolic process	1
6/30 snRNA 3'-end processing	1
28/61 protein localization to chromosome	1
211/658 cellular protein-containing complex assembly	1
290/894 macromolecule biosynthetic process	1
309/959 organic cyclic compound biosynthetic process	1
41/158 positive regulation of transmembrane transport	0
110/401 regulation of transmembrane transport	0
14/55 peptidyl-lysine methylation	1
30/134 regulation of Rho protein signal transduction	0
4/17 positive regulation of Rho protein signal transduction	0
33/81 microtubule bundle formation	1
43/153 appendage morphogenesis	0
29/120 limb morphogenesis	0
17/42 genitalia morphogenesis	0
10/27 embryonic hemopoiesis	0
7/12 peptidyl-arginine N-methylation	1
11/34 synaptic transmission, glutamatergic	0
4/24 mRNA cleavage involved in gene silencing by miRNA	0
106/315 tube development	0
8/19 long-chain fatty-acyl-CoA metabolic process	1
442/1443 intracellular signal transduction	0
12/34 extracellular regulation of signal transduction	0
3/34 intraciliary transport involved in cilium assembly	1
7/33 positive regulation of insulin secretion involved in cellular response to glucose stimulus	0
9/24 regulation of urine volume	0
6/28 response to muscle stretch	0
13/23 inner dynein arm assembly	1
13/37 interstrand cross-link repair	1
5/22 post-anal tail morphogenesis	0
5/18 peptidyl-tyrosine autophosphorylation	0
4/16 TORC1 signaling	1
78/219 regulation of gene expression, epigenetic	0
9/83 protein transport along microtubule	1
7/19 cell migration involved in gastrulation	0
321/1074 regulation of cell population proliferation	0
15/47 cellular modified amino acid catabolic process	0
16/40 ribosome biogenesis	1
5/24 thermotaxis	0
129/393 regulation of membrane potential	0
19/46 catecholamine metabolic process	0
48/181 hormone metabolic process	0
16/51 inner ear morphogenesis	0
17/85 odontogenesis	0
215/691 response to drug	0
15/55 neuron maturation	0
43/139 defense response to bacterium	0
15/36 hydrogen peroxide metabolic process	0
8/26 regulation of circadian sleep/wake cycle	0
32/94 regulation of circadian rhythm	0
14/20 negative regulation of circadian rhythm	0
28/87 signal transduction in response to DNA damage	1
317/1119 regulation of cell death	0
7/13 regulation of Golgi to plasma membrane protein transport	0
13/47 ATP-dependent chromatin remodeling	1
19/52 DNA methylation involved in gamete generation	1
355/1175 positive regulation of molecular function	0
6/11 replication fork arrest	1
9/27 regulation of vascular permeability	0
38/166 regulation of I-kappaB kinase/NF-kappaB signaling	0
12/20 entrainment of circadian clock	0
4/10 telomere maintenance in response to DNA damage	1
7/22 proteasome assembly	1
164/531 regulation of ion transport	0
58/201 positive regulation of ion transport	0
35/128 negative regulation of ion transport	0
92/310 regulation of binding	0
157/620 regulation of MAPK cascade	0
74/218 methylation	1
82/285 response to peptide	0
7/20 histone exchange	1
4/14 maintenance of DNA repeat elements	1
18/52 cellular protein complex disassembly	1
13/47 ncRNA 3'-end processing	1
133/472 regulation of multi-organism process	0
47/149 negative regulation of multi-organism process	0
77/264 positive regulation of multi-organism process	0
11/37 regulation of cAMP-mediated signaling	0
9/24 positive regulation of cAMP-mediated signaling	0
151/475 regulation of system process	0
11/26 regulation of endocrine process	0
64/183 cellular lipid catabolic process	1
339/1101 lipid metabolic process	1
361/1135 cellular nitrogen compound biosynthetic process	1
199/598 small molecule biosynthetic process	1
14/35 motile cilium assembly	1
14/46 multi-organism cellular process	0
17/51 mitotic DNA integrity checkpoint	1
113/478 cell projection assembly	1
10/21 mitotic G2/M transition checkpoint	1
127/433 immune response	0
9/25 meiotic chromosome segregation	1
4/12 homologous chromosome segregation	1
5/17 isotype switching	1
9/22 mRNA cis splicing, via spliceosome	1
100/357 cell activation	0
26/77 response to ethanol	0
182/656 negative regulation of developmental process	0
223/755 positive regulation of cell differentiation	0
208/802 regulation of cell projection organization	0
51/193 negative regulation of neuron differentiation	0
113/459 positive regulation of cell projection organization	0
45/153 positive regulation of ossification	0
15/45 negative regulation of DNA repair	1
38/93 positive regulation of response to DNA damage stimulus	1
21/42 positive regulation of DNA replication	1
10/33 negative regulation of G protein-coupled receptor signaling pathway	0
33/106 regulation of lyase activity	0
69/216 regulation of vasculature development	0
36/116 positive regulation of vasculature development	0
77/247 positive regulation of cell adhesion	0
136/378 negative regulation of cell cycle	1
13/44 positive regulation of cell size	0
12/28 positive regulation of heart contraction	0
17/47 positive regulation of nuclear division	1
8/16 negative regulation of sister chromatid cohesion	1
11/14 positive regulation of sister chromatid cohesion	1
25/56 negative regulation of DNA recombination	1
20/39 positive regulation of DNA recombination	1
16/71 positive regulation of exocytosis	0
52/192 negative regulation of growth	0
58/135 positive regulation of mitotic cell cycle	1
8/36 positive regulation of muscle contraction	0
8/28 positive regulation of calcium ion-dependent exocytosis	0
12/36 negative regulation of muscle contraction	0
10/32 negative regulation of embryonic development	0
19/45 guanosine-containing compound metabolic process	1
12/25 nucleobase biosynthetic process	1
35/90 nucleoside metabolic process	1
15/33 nucleoside biosynthetic process	1
18/46 phenol-containing compound biosynthetic process	0
57/227 regulation of stress-activated protein kinase signaling cascade	0
31/101 regulation of receptor signaling pathway via STAT	0
10/43 negative regulation of receptor signaling pathway via STAT	0
16/53 positive regulation of receptor signaling pathway via STAT	0
28/98 membrane lipid biosynthetic process	1
73/207 phospholipid biosynthetic process	1
23/67 regulation of centrosome cycle	1
17/51 regulation of alpha-beta T cell activation	0
9/26 negative regulation of alpha-beta T cell activation	0
73/216 response to antibiotic	0
3/16 muscle cell cellular homeostasis	0
28/74 regulation of nucleocytoplasmic transport	1
8/18 regulation of nucleobase-containing compound transport	1
13/40 bone remodeling	0
16/57 regulation of tissue remodeling	0
16/52 hormone transport	0
70/215 regulation of hormone secretion	0
26/110 positive regulation of hormone secretion	0
17/54 negative regulation of hormone secretion	0
395/1560 establishment of localization in cell	1
50/153 regulation of neurotransmitter transport	0
10/27 fatty-acyl-CoA metabolic process	1
10/55 ephrin receptor signaling pathway	0
6/11 mating behavior, sex discrimination	0
24/67 embryonic eye morphogenesis	0
47/136 regulation of synaptic plasticity	0
5/20 extracellular matrix assembly	0
18/48 response to pain	0
35/100 cell maturation	0
5/11 replication fork protection	1
8/24 maintenance of animal organ identity	0
377/1216 animal organ development	0
45/139 embryonic organ morphogenesis	0
42/140 sensory organ morphogenesis	0
141/489 embryonic morphogenesis	0
85/324 regulation of developmental growth	0
28/110 negative regulation of developmental growth	0
249/851 anatomical structure formation involved in morphogenesis	0
53/153 neuron development	0
7/16 generation of neurons	0
137/455 tissue morphogenesis	0
185/658 system development	0
54/158 morphogenesis of a branching structure	0
29/89 mesenchymal cell differentiation	0
17/70 tissue remodeling	0
6/16 calcium ion-regulated exocytosis of neurotransmitter	0
68/285 cell part morphogenesis	0
44/173 regulation of dendrite development	0
25/75 stem cell differentiation	0
428/1292 homeostatic process	0
19/50 regulation of catecholamine secretion	0
64/221 nucleobase-containing compound transport	1
103/357 regulation of peptide secretion	0
50/207 positive regulation of peptide secretion	0
57/194 regulation of inflammatory response	0
22/81 negative regulation of inflammatory response	0
19/67 positive regulation of inflammatory response	0
33/127 regulation of peptidyl-tyrosine phosphorylation	0
16/49 negative regulation of peptidyl-tyrosine phosphorylation	0
17/60 regulation of phagocytosis	0
279/1003 regulation of nervous system development	0
95/325 negative regulation of nervous system development	0
47/192 regulation of axonogenesis	0
15/74 negative regulation of cell morphogenesis involved in differentiation	0
34/108 negative regulation of immune response	0
383/1401 regulation of catalytic activity	0
22/76 regulation of behavior	0
52/164 regulation of peptide hormone secretion	0
114/388 regulation of trans-synaptic signaling	0
22/78 negative regulation of synaptic transmission	0
44/125 positive regulation of synaptic transmission	0
77/279 regulation of synapse organization	0
47/210 synapse organization	0
12/35 regulation of antigen receptor-mediated signaling pathway	0
7/16 positive regulation of antigen receptor-mediated signaling pathway	0
45/161 regulation of body fluid levels	0
10/37 neuromuscular process controlling posture	0
15/46 neuromuscular process controlling balance	0
33/84 leukocyte migration	0
26/77 neuromuscular process	0
21/89 detection of stimulus involved in sensory perception	0
20/82 positive regulation of chemotaxis	0
11/31 detection of mechanical stimulus involved in sensory perception of pain	0
7/36 detection of chemical stimulus involved in sensory perception	0
18/57 detection of mechanical stimulus involved in sensory perception	0
5/10 detection of mechanical stimulus involved in sensory perception of touch	0
37/122 detection of mechanical stimulus	0
5/11 chiasma assembly	1
80/321 positive regulation of secretion	0
46/153 negative regulation of secretion	0
390/1393 regulation of transport	0
184/699 positive regulation of transport	0
85/313 negative regulation of transport	0
134/342 regulation of DNA metabolic process	1
47/126 negative regulation of DNA metabolic process	1
76/185 positive regulation of DNA metabolic process	1
93/321 regulation of DNA-binding transcription factor activity	0
54/195 positive regulation of DNA-binding transcription factor activity	0
7/14 regulation of helicase activity	1
96/342 positive regulation of establishment of protein localization	0
29/77 spindle assembly	1
63/203 maintenance of location	0
425/1456 positive regulation of multicellular organismal process	0
241/823 negative regulation of multicellular organismal process	0
151/514 protein complex oligomerization	0
96/327 protein homooligomerization	0
150/359 chromosome organization	1
210/598 cell division	1
18/44 chromosome localization	1
39/87 meiotic cell cycle	1
43/154 response to calcium ion	0
60/263 detection of stimulus	0
308/1066 multi-organism process	0
231/805 response to biotic stimulus	0
325/958 regulation of cell cycle	1
31/121 regulation of protein kinase B signaling	0
19/77 positive regulation of protein kinase B signaling	0
44/144 regulation of calcium ion transport	0
33/87 regulation of amine transport	0
6/19 negative regulation of amine transport	0
156/549 positive regulation of nervous system development	0
44/151 regulation of synapse assembly	0
27/87 positive regulation of synapse assembly	0
26/70 regulation of synaptic transmission, glutamatergic	0
16/37 positive regulation of synaptic transmission, glutamatergic	0
11/33 regulation of transmission of nerve impulse	0
6/11 positive regulation of transmission of nerve impulse	0
11/42 regulation of telomerase activity	1
25/60 cyclic nucleotide metabolic process	0
122/403 oxidation-reduction process	1
15/66 regulation of striated muscle contraction	0
13/47 convergent extension	0
14/47 striated muscle contraction	0
28/77 non-canonical Wnt signaling pathway	0
16/45 regulation of postsynaptic membrane potential	0
7/19 inhibitory postsynaptic potential	0
35/86 inner ear receptor cell stereocilium organization	0
22/48 cilium-dependent cell motility	1
11/33 cilium movement involved in cell motility	1
11/47 face morphogenesis	0
14/38 regulation of response to interferon-gamma	0
10/37 trabecula formation	0
12/47 bone morphogenesis	0
34/97 response to ammonium ion	0
16/41 innervation	0
72/237 epithelium development	0
8/15 axonemal central apparatus assembly	1
23/71 cartilage morphogenesis	0
26/118 developmental growth involved in morphogenesis	0
100/414 regulation of vesicle-mediated transport	0
6/17 ectodermal placode formation	0
22/104 regulation of response to wounding	0
25/72 meiosis I cell cycle process	1
18/38 positive regulation of chromosome segregation	1
36/96 protein-DNA complex assembly	1
21/75 regulation of biomineral tissue development	0
27/53 chromosome organization involved in meiotic cell cycle	1
35/69 axonemal dynein complex assembly	1
4/10 hepatocyte differentiation	1
55/199 regulation of ERK1 and ERK2 cascade	0
4/12 regulation of uterine smooth muscle contraction	0
51/161 calcium ion transmembrane transport	0
167/652 organelle assembly	1
11/27 histone mRNA metabolic process	1
56/145 DNA conformation change	1
7/31 protein K48-linked deubiquitination	1
12/18 protein localization to chromatin	1
26/79 response to retinoic acid	0
394/1274 cellular response to chemical stimulus	0
75/248 cellular response to lipid	0
89/287 cellular response to organic cyclic compound	0
11/24 cellular response to histamine	0
50/159 cellular response to radiation	1
162/567 cellular response to endogenous stimulus	0
15/45 ribonucleoside bisphosphate biosynthetic process	1
45/168 developmental maturation	0
16/62 membrane assembly	0
49/146 protein-DNA complex subunit organization	1
15/40 adrenergic receptor signaling pathway	0
42/96 DNA biosynthetic process	1
100/386 regulation of protein serine/threonine kinase activity	0
73/287 regulation of MAP kinase activity	0
3/12 regulation of protein localization to chromatin	1
33/82 kidney epithelium development	0
13/28 renal tubule development	0
29/81 stem cell proliferation	0
16/49 regulation of stem cell proliferation	0
23/60 mesonephric epithelium development	0
28/64 regulation of kidney development	0
8/12 metanephric nephron tubule development	0
6/13 tricarboxylic acid metabolic process	1
14/50 signal transduction involved in DNA damage checkpoint	1
7/17 signal transduction involved in G2 DNA damage checkpoint	1
28/78 pyrimidine-containing compound metabolic process	1
80/301 establishment of protein localization to organelle	1
11/40 protein localization to mitochondrion	1
8/13 response to antimetabolite	1
9/26 mRNA modification	1
299/1036 regulation of response to stress	0
124/449 regulation of anatomical structure size	0
9/25 relaxation of muscle	0
18/46 regulation of inclusion body assembly	0
236/825 regulation of protein localization	0
66/208 negative regulation of Wnt signaling pathway	0
44/153 negative regulation of cellular response to growth factor stimulus	0
23/62 cochlea morphogenesis	0
7/15 epithelial cell-cell adhesion	0
38/127 regulation of morphogenesis of an epithelium	0
11/39 negative regulation of fatty acid transport	0
19/78 positive regulation of peptide hormone secretion	0
78/258 regulation of cellular response to growth factor stimulus	0
16/45 mitotic spindle assembly	1
45/84 regulation of DNA-dependent DNA replication	1
11/18 cellular senescence	1
161/452 organophosphate biosynthetic process	1
11/12 telomeric loop disassembly	1
3/11 posterior midgut development	0
5/27 postsynaptic membrane organization	0
7/42 presynaptic membrane organization	0
5/22 self proteolysis	0
51/146 response to alcohol	0
26/78 cellular response to alcohol	0
101/366 supramolecular fiber organization	0
5/10 double-strand break repair via alternative nonhomologous end joining	1
67/213 regulation of tube size	0
23/69 positive regulation of blood vessel diameter	0
198/635 defense response	0
5/22 cellular response to virus	0
148/494 cell-cell adhesion	0
148/465 inorganic ion transmembrane transport	0
21/46 nuclear chromosome segregation	1
41/119 signal release	0
14/34 negative regulation of animal organ morphogenesis	0
34/88 organelle fission	1
10/30 regulation of long-term synaptic potentiation	0
7/27 regulation of glutamate receptor signaling pathway	0
14/45 positive regulation of potassium ion transport	0
236/812 carbohydrate derivative metabolic process	1
117/406 carbohydrate derivative biosynthetic process	1
25/107 regulation of NIK/NF-kappaB signaling	0
297/997 response to oxygen-containing compound	0
170/599 cellular response to oxygen-containing compound	0
10/19 regulation of mitotic spindle checkpoint	1
121/318 regulation of cell cycle phase transition	1
52/137 negative regulation of cell cycle phase transition	1
341/1400 regulation of intracellular signal transduction	0
213/793 positive regulation of intracellular signal transduction	0
22/49 negative regulation of cell cycle G2/M phase transition	1
12/56 negative regulation of response to wounding	0
78/185 meiotic cell cycle process	1
186/559 mitotic cell cycle process	1
37/106 regulation of protein localization to cell periphery	0
26/92 regulation of calcium ion transmembrane transport	0
14/45 positive regulation of regulated secretory pathway	0
8/31 regulation of synaptic vesicle recycling	0
12/43 regulation of TORC1 signaling	1
63/200 regulation of blood circulation	0
29/94 positive regulation of blood circulation	0
187/635 regulation of secretion	0
2/18 regulation of exosomal secretion	0
6/14 positive regulation of voltage-gated potassium channel activity	0
6/19 regulation of dendrite extension	0
46/194 regulation of cation transmembrane transport	0
11/37 regulation of telomere capping	1
8/17 negative regulation of telomere capping	1
11/29 response to amyloid-beta	0
11/16 regulation of ubiquitin protein ligase activity	1
8/24 regulation of epithelial tube formation	0
46/147 regulation of protein localization to membrane	0
30/93 positive regulation of protein localization to membrane	0
10/62 non-motile cilium assembly	1
20/58 negative regulation of lipid localization	0
22/49 mitochondrial transmembrane transport	1
544/1858 regulation of multicellular organismal development	0
55/191 regulation of animal organ morphogenesis	0
12/29 negative regulation of double-strand break repair via homologous recombination	1
18/65 regulation of non-canonical Wnt signaling pathway	0
12/38 negative regulation of non-canonical Wnt signaling pathway	0
18/48 negative regulation of DNA replication	1
28/108 regulation of neural precursor cell proliferation	0
44/162 regulation of regulated secretory pathway	0
6/24 positive regulation of excitatory postsynaptic potential	0
27/89 regulation of DNA biosynthetic process	1
27/76 regulation of double-strand break repair	1
6/13 regulation of steroid hormone secretion	0
74/209 regulation of response to DNA damage stimulus	1
23/72 negative regulation of response to DNA damage stimulus	1
26/89 regulation of response to drug	0
31/116 regulation of extrinsic apoptotic signaling pathway	0
22/66 positive regulation of extrinsic apoptotic signaling pathway	0
17/48 regulation of extrinsic apoptotic signaling pathway in absence of ligand	0
53/126 negative regulation of chromosome organization	1
68/182 positive regulation of chromosome organization	1
216/701 unknown	1
