# Supplementary material for: Symbiosis maintenance in the facultative coral, Oculina arbuscula, relies on nitrogen cycling, cell cycle modulation, and immunity
Source: Sci Rep. 2021 Oct 27;11:21226. doi: 10.1038/s41598-021-00697-6 (PMC8551165; doi:10.1038/s41598-021-00697-6)
Supplement: Supplementary file 3 — Supplementary Information 3. [file 41598_2021_697_MOESM3_ESM.csv]

Molecular Function Term	direction
20/74 tRNA binding	1
16/38 exoribonuclease activity	1
5/15 rDNA binding	1
20/44 DNA secondary structure binding	1
68/254 magnesium ion binding	1
12/23 four-way junction DNA binding	1
136/402 DNA-binding transcription factor activity RNA polymerase II-specific	0
23/66 amyloid-beta binding	0
17/40 purinergic receptor activity	0
50/186 G protein-coupled receptor binding	0
7/13 ATPase activator activity	1
18/47 phosphatidylserine binding	0
19/57 G-protein alpha-subunit binding	0
562/1687 DNA binding	1
40/107 DNA helicase activity	1
165/432 chromatin binding	1
38/99 damaged DNA binding	1
11/20 DNA replication origin binding	1
38/104 single-stranded DNA binding	1
210/634 DNA-binding transcription factor activity	0
89/276 transcription coregulator activity	1
34/96 transcription corepressor activity	1
493/1520 RNA binding	1
66/191 mRNA binding	1
25/61 translation initiation factor activity	1
8/22 intramolecular oxidoreductase activity transposing S-S bonds	1
83/299 motor activity	1
6/11 3-hydroxyacyl-CoA dehydrogenase activity	1
11/31 NADH dehydrogenase activity	1
69/304 DNA polymerase activity	0
8/11 acetyl-CoA C-acyltransferase activity	1
22/79 ATP-dependent DNA helicase activity	1
36/120 RNA helicase activity	1
10/14 adenylate kinase activity	1
6/17 arachidonate 5-lipoxygenase activity	0
199/725 endopeptidase activity	0
33/167 aspartic-type endopeptidase activity	0
72/233 metalloendopeptidase activity	0
60/238 serine hydrolase activity	0
127/371 helicase activity	1
46/111 exonuclease activity	1
12/35 exodeoxyribonuclease activity	1
38/116 deoxyribonuclease activity	1
5/17 tRNA-specific ribonuclease activity	1
15/22 nucleoside diphosphate kinase activity	1
6/20 prenyltransferase activity	1
80/261 protein tyrosine kinase activity	0
51/163 transmembrane receptor protein kinase activity	0
21/48 ligase activity forming carbon-oxygen bonds	1
29/127 ubiquitin-like protein-specific protease activity	1
448/1331 molecular transducer activity	0
8/27 GABA-A receptor activity	0
219/608 G protein-coupled receptor activity	0
24/58 adrenergic receptor activity	0
15/33 beta-adrenergic receptor activity	0
6/13 beta1-adrenergic receptor activity	0
9/19 beta2-adrenergic receptor activity	0
14/29 G protein-coupled GABA receptor activity	0
10/29 histamine receptor activity	0
6/16 melanocortin receptor activity	0
11/32 neuropeptide Y receptor activity	0
11/26 octopamine receptor activity	0
17/50 G protein-coupled serotonin receptor activity	0
5/20 tachykinin receptor activity	0
6/22 transmembrane receptor protein tyrosine phosphatase activity	0
9/24 ephrin receptor activity	0
6/31 fibroblast growth factor-activated receptor activity	0
12/40 lipoprotein particle receptor activity	0
28/75 scavenger receptor activity	0
293/1021 signaling receptor binding	0
28/77 frizzled binding	0
41/124 cytokine receptor binding	0
28/82 tumor necrosis factor receptor superfamily binding	0
22/48 ErbB-2 class receptor binding	0
37/122 integrin binding	0
277/819 structural molecule activity	0
146/407 extracellular matrix structural constituent	0
463/1575 transporter activity	0
30/99 extracellular ligand-gated ion channel activity	0
22/61 excitatory extracellular ligand-gated ion channel activity	0
31/83 voltage-gated calcium channel activity	0
35/101 voltage-gated potassium channel activity	0
18/44 delayed rectifier potassium channel activity	0
179/572 passive transmembrane transporter activity	0
84/252 calcium ion transmembrane transporter activity	0
29/97 copper ion binding	0
433/1259 calcium ion binding	0
61/214 glycosaminoglycan binding	0
7/36 hyaluronic acid binding	0
23/69 calcium-dependent phospholipid binding	0
117/369 tubulin binding	1
53/177 ATP-dependent helicase activity	1
60/157 DNA-dependent ATPase activity	1
40/108 translation regulator activity nucleic acid binding	1
8/20 NADH dehydrogenase (ubiquinone) activity	1
100/304 transferase activity transferring one-carbon groups	1
9/23 S-methyltransferase activity	0
20/66 RNA methyltransferase activity	1
10/29 tRNA methyltransferase activity	1
6/18 adenylate cyclase binding	0
31/119 neuropeptide receptor activity	0
44/128 heparin binding	0
55/143 G protein-coupled amine receptor activity	0
49/209 cysteine-type peptidase activity	1
100/380 metallopeptidase activity	0
312/1149 zinc ion binding	0
37/123 N-methyltransferase activity	1
28/55 O-acyltransferase activity	1
28/57 3'-5' exonuclease activity	1
12/35 5'-3' exonuclease activity	1
7/14 histone-arginine N-methyltransferase activity	1
52/177 peptide receptor activity	0
17/44 Ran GTPase binding	1
25/74 protein transporter activity	1
55/182 S-adenosylmethionine-dependent methyltransferase activity	1
14/38 photoreceptor activity	0
11/29 FMN binding	1
6/20 protein disulfide oxidoreductase activity	1
14/41 disulfide oxidoreductase activity	1
344/1140 ion transmembrane transporter activity	0
142/421 monovalent inorganic cation transmembrane transporter activity	0
50/159 potassium ion transmembrane transporter activity	0
8/10 magnesium ion transmembrane transporter activity	1
5/11 bicarbonate transmembrane transporter activity	1
11/29 outward rectifier potassium channel activity	0
63/202 ligand-gated ion channel activity	0
11/20 ligand-gated sodium channel activity	0
9/23 anion:anion antiporter activity	1
13/28 acetylcholine receptor activity	0
5/16 sodium:dicarboxylate symporter activity	0
7/14 DNA translocase activity	1
7/25 toxic substance binding	0
28/94 channel regulator activity	0
9/21 protein-arginine N-methyltransferase activity	1
14/29 S-acyltransferase activity	1
7/12 oxidoreductase activity acting on the CH-NH2 group of donors NAD or NADP as acceptor	1
31/87 oxidoreductase activity acting on NAD(P)H	1
6/15 oxidoreductase activity acting on NAD(P)H heme protein as acceptor	1
10/29 oxidoreductase activity acting on NAD(P)H quinone or similar compound as acceptor	1
22/61 oxidoreductase activity acting on a sulfur group of donors	1
19/75 oxidoreductase activity acting on single donors with incorporation of molecular oxygen	0
17/41 oxidoreductase activity acting on paired donors with incorporation or reduction of molecular oxygen NAD(P)H as one donor and incorporation of one atom of oxygen	1
120/310 transferase activity transferring acyl groups	1
103/229 transferase activity transferring acyl groups other than amino-acyl groups	1
26/65 exonuclease activity active with either ribo- or deoxyribonucleic acids and producing 5'-phosphomonoesters	1
18/41 carboxy-lyase activity	1
59/173 isomerase activity	1
21/53 intramolecular oxidoreductase activity	1
4/11 intramolecular oxidoreductase activity interconverting aldoses and ketoses	1
94/243 ligase activity	1
31/73 ligase activity forming carbon-nitrogen bonds	1
12/14 carbon-nitrogen ligase activity with glutamine as amido-N-donor	1
246/889 ATPase activity	1
22/56 GABA receptor activity	0
15/46 peptide hormone binding	0
11/42 structural constituent of nuclear pore	1
12/18 5'-flap endonuclease activity	1
457/1550 hydrolase activity acting on acid anhydrides in phosphorus-containing anhydrides	1
37/95 Wnt-protein binding	0
5/11 DEAD/H-box RNA helicase binding	1
15/67 lysine N-methyltransferase activity	1
28/63 nucleobase-containing compound kinase activity	1
11/17 nucleoside kinase activity	1
9/26 toxin transmembrane transporter activity	0
17/92 growth factor binding	0
64/221 phosphatase binding	0
80/311 tetrapyrrole binding	0
138/432 gated channel activity	0
80/232 voltage-gated ion channel activity	0
14/40 acetylcholine-gated cation-selective channel activity	0
263/806 cation transmembrane transporter activity	0
97/317 carbohydrate binding	0
17/34 snoRNA binding	1
23/73 Hsp70 protein binding	0
37/125 receptor regulator activity	0
70/201 neurotransmitter receptor activity	0
11/30 mismatched DNA binding	1
26/39 phosphopantetheine binding	0
15/27 nucleosome binding	1
23/68 thioesterase binding	0
17/28 oxidized DNA binding	1
5/17 histone demethylase activity (H3-K4 specific)	1
125/368 amide binding	0
17/52 apolipoprotein binding	0
14/49 3'-5' RNA helicase activity	1
21/58 methylation-dependent protein binding	1
11/22 zymogen binding	0
13/63 signaling adaptor activity	0
8/16 annealing activity	1
49/136 cargo receptor activity	0
22/73 histone methyltransferase activity	1
12/38 telomeric DNA binding	1
10/28 acetylcholine binding	0
8/35 SH2 domain binding	0
80/265 peptide binding	0
61/173 histone binding	1
33/94 hormone binding	0
445/1474 identical protein binding	0
255/801 protein homodimerization activity	0
17/46 Wnt-activated receptor activity	0
8/22 neuropeptide binding	0
43/134 ribonucleoprotein complex binding	1
17/57 ribosome binding	1
6/12 sequence-specific single stranded DNA binding	1
24/98 ubiquitin-like protein binding	1
13/31 3'-5' DNA helicase activity	1
18/35 single-stranded DNA-dependent ATPase activity	1
228/647 sequence-specific DNA binding	0
32/126 dynein light chain binding	1
206/571 metal ion transmembrane transporter activity	0
435/1626 transition metal ion binding	0
5/17 phosphatidylinositol-45-bisphosphate 3-kinase activity	0
355/1130 protein dimerization activity	0
8/16 betaine-homocysteine S-methyltransferase activity	0
28/88 receptor ligand activity	0
28/99 monosaccharide binding	0
13/25 flap endonuclease activity	1
14/29 nucleoside monophosphate kinase activity	1
10/31 WW domain binding	0
95/362 cell adhesion molecule binding	0
43/112 unfolded protein binding	1
7/22 catecholamine binding	0
30/84 4 iron 4 sulfur cluster binding	1
4/11 5'-deoxyribose-5-phosphate lyase activity	1
11/28 ATPase regulator activity	1
267/1067 peptidase activity	0
13/42 NAD+ binding	0
23/69 ammonium ion binding	0
20/54 proteasome binding	0
12/23 dynein complex binding	1
11/36 coreceptor activity	0
55/133 modified amino acid binding	0
13/32 toxin activity	0
6/23 structural molecule activity conferring elasticity	0
8/37 temperature-gated cation channel activity	0
52/148 ligand-gated cation channel activity	0
6/18 ligand-gated anion channel activity	0
6/12 voltage-gated ion channel activity involved in regulation of presynaptic membrane potential	0
44/110 G protein-coupled neurotransmitter receptor activity	0
144/523 catalytic activity acting on RNA	1
38/128 catalytic activity acting on a tRNA	1
77/226 sulfur compound binding	0
25/67 postsynaptic neurotransmitter receptor activity	0
35/127 ATP-dependent microtubule motor activity	1
216/701 unknown	1
