# Supplementary material for: Symbiosis maintenance in the facultative coral, Oculina arbuscula, relies on nitrogen cycling, cell cycle modulation, and immunity
Source: Sci Rep. 2021 Oct 27;11:21226. doi: 10.1038/s41598-021-00697-6 (PMC8551165; doi:10.1038/s41598-021-00697-6)
Supplement: Supplementary file 4 — Supplementary Information 4. [file 41598_2021_697_MOESM4_ESM.csv]

Cellular components term	direction
25/91 protein acetyltransferase complex	1
109/375 ubiquitin ligase complex	1
25/54 nuclear ubiquitin ligase complex	1
7/22 cytoplasmic exosome (RNase complex)	1
12/34 exosome (RNase complex)	1
36/83 nuclear chromosome	1
25/60 endopeptidase complex	1
52/112 kinetochore	1
31/69 condensed chromosome kinetochore	1
8/17 condensed chromosome, centromeric region	1
6/10 condensed nuclear chromosome, centromeric region	1
49/125 chromosome, telomeric region	1
26/65 nuclear chromosome, telomeric region	1
101/267 chromatin	1
52/148 nuclear chromatin	1
18/51 heterochromatin	1
30/72 condensed chromosome	1
8/16 synaptonemal complex	1
4/5 lateral element	1
37/146 P-body	0
14/38 microfibril	0
20/75 fibrillar center	1
4/5 zona pellucida receptor complex	1
415/1258 extracellular region	0
51/139 collagen trimer	0
7/18 anchoring collagen complex	0
68/225 basement membrane	0
285/949 extracellular space	0
9/31 nuclear envelope lumen	0
26/72 nuclear pore	1
562/1774 nucleoplasm	1
19/54 replication fork	1
7/12 nuclear origin of replication recognition complex	1
16/26 anaphase-promoting complex	1
64/200 spliceosomal complex	1
112/279 chromosome	1
9/24 nuclear heterochromatin	1
11/18 pericentric heterochromatin	1
238/702 nucleolus	1
13/24 small nucleolar ribonucleoprotein complex	1
347/1104 mitochondrion	1
137/359 organelle inner membrane	1
11/33 mitochondrial respiratory chain complex I	1
62/239 mitochondrial matrix	1
7/37 mitochondrial large ribosomal subunit	1
7/20 mitochondrial small ribosomal subunit	1
176/661 endosome	0
90/325 early endosome	0
13/35 peroxisomal matrix	1
19/53 Golgi lumen	0
157/507 centrosome	1
62/227 microtubule organizing center part	1
220/775 microtubule organizing center	1
10/12 chaperonin-containing T-complex	1
12/26 mRNA cleavage factor complex	1
27/80 axonemal dynein complex	1
213/647 supramolecular fiber	1
93/298 microtubule associated complex	1
419/1317 intrinsic component of plasma membrane	0
23/58 voltage-gated calcium channel complex	0
14/36 acetylcholine-gated channel complex	0
34/82 caveola	0
120/416 cell-cell junction	0
100/392 anchoring junction	0
35/127 cell-cell adherens junction	0
160/496 cilium	1
61/141 axoneme	1
101/369 cytoplasmic region	0
36/135 exocytic vesicle	0
29/104 potassium channel complex	0
6/10 cohesin complex	1
12/25 neurotransmitter receptor complex	0
35/121 external side of plasma membrane	0
32/94 cytoplasmic side of membrane	0
123/429 cell surface	0
81/267 postsynaptic density	0
17/41 Cajal body	1
9/23 translation preinitiation complex	1
86/295 basolateral plasma membrane	0
101/344 apical plasma membrane	0
164/551 nuclear body	1
29/99 PML body	1
76/297 nuclear speck	1
20/40 cytosolic large ribosomal subunit	0
22/48 cytosolic small ribosomal subunit	0
8/43 sarcomere	0
35/125 Z disc	0
333/1171 cell junction	0
51/209 cell-substrate junction	0
5/7 mitochondrial crista	1
43/193 transport vesicle	0
16/57 intrinsic component of synaptic vesicle membrane	0
50/165 dynein complex	1
134/501 axon	0
161/573 dendrite	0
40/132 transport vesicle membrane	0
163/570 vesicle membrane	0
50/196 secretory granule membrane	0
39/92 endocytic vesicle membrane	0
21/79 exocytic vesicle membrane	0
16/51 axolemma	0
33/94 preribosome	1
51/134 RNA polymerase complex	0
7/10 SUMO ligase complex	1
25/102 anchored component of membrane	0
98/369 cell projection membrane	0
53/186 leading edge membrane	0
5/8 replication fork protection complex	1
8/22 intrinsic component of mitochondrial inner membrane	1
37/74 RNA-directed RNA polymerase complex	0
362/1352 intracellular vesicle	0
15/61 M band	0
69/223 cullin-RING ubiquitin ligase complex	1
78/193 motile cilium	1
5/9 telomeric heterochromatin	1
81/251 nuclear membrane	1
176/515 mitochondrial membrane	1
22/58 small-subunit processome	1
10/24 mismatch repair complex	1
19/72 stereocilium	0
10/31 stereocilium bundle	0
12/35 apical lamina of hyaline layer	0
31/100 neuron projection membrane	0
7/28 dendrite membrane	0
10/34 neuronal cell body membrane	0
7/27 paranodal junction	0
111/429 axon part	0
10/36 paranode region of axon	0
8/18 chromatoid body	1
8/13 Pwp2p-containing subcomplex of 90S preribosome	1
13/36 nuclear periphery	1
120/352 transporter complex	0
85/251 cation channel complex	0
31/80 calcium channel complex	0
12/46 chloride channel complex	0
6/12 phosphatidylinositol 3-kinase complex, class III	1
27/97 methyltransferase complex	1
12/37 CD40 receptor complex	0
36/169 ciliary basal body	1
15/31 G protein-coupled receptor complex	0
5/8 nematocyst	0
6/19 nuclear inclusion body	1
12/17 MCM complex	1
47/194 microbody	1
11/27 zymogen granule membrane	0
12/44 nucleoid	1
30/82 presynaptic membrane	0
343/1196 neuron projection	0
142/476 cell body	0
15/58 terminal bouton	0
40/134 neuron spine	0
7/33 dendritic shaft	0
52/167 perikaryon	0
127/381 receptor complex	0
12/26 juxtaparanode region of axon	0
31/100 neuron projection terminus	0
51/137 extracellular matrix component	0
309/826 chromosomal part	1
267/878 mitochondrial part	1
521/1727 cytoskeletal part	1
295/1146 cytoplasmic vesicle part	0
182/581 ciliary part	1
40/111 axoneme part	1
53/205 contractile fiber part	0
256/888 nucleoplasm part	1
44/133 nucleolar part	1
128/354 nuclear chromosome part	1
55/168 mitochondrial membrane part	1
313/1034 synapse part	0
7/14 nuclear pore nuclear basket	1
45/120 plasma membrane raft	0
7/17 pronucleus	1
124/339 membrane region	0
42/103 apical part of cell	0
229/817 synapse	0
90/272 postsynaptic membrane	0
4/21 presynaptic active zone membrane	0
14/59 DNA-directed RNA polymerase complex	1
3/5 cortical granule	0
4/9 sperm head	0
198/617 extracellular matrix	0
226/746 extracellular organelle	0
21/94 ATPase complex	1
17/42 cell body fiber	0
35/97 catalytic step 2 spliceosome	1
13/27 pi-body	1
4/7 perineuronal net	0
32/83 site of DNA damage	1
125/395 synaptic membrane	0
9/33 INO80-type complex	1
65/214 side of membrane	0
23/54 intrinsic component of mitochondrial membrane	1
391/1388 plasma membrane region	0
29/73 Schaffer collateral - CA1 synapse	0
104/255 chromosomal region	1
75/230 presynapse	0
60/208 postsynapse	0
315/1042 membrane protein complex	0
170/495 plasma membrane protein complex	0
51/185 mitochondrial protein complex	1
6/15 outer mitochondrial membrane protein complex	1
20/87 inner mitochondrial membrane protein complex	1
58/151 plasma membrane receptor complex	0
304/1191 whole membrane	0
42/176 actin-based cell projection	0
24/75 cluster of actin-based cell projections	0
5/10 perisynaptic extracellular matrix	0
108/357 glutamatergic synapse	0
27/88 GABA-ergic synapse	0
11/54 neuron to neuron synapse	0
19/91 tethering complex	1
42/118 integral component of postsynaptic membrane	0
42/111 intrinsic component of presynaptic membrane	0
10/42 integral component of postsynaptic specialization membrane	0
54/160 intrinsic component of synaptic membrane	0
67/254 secretory vesicle	0
11/17 chaperone complex	1
487/1703 plasma membrane bounded cell projection part	0
489/1522 catalytic complex	1
16/43 GABA receptor complex	0
7/23 GABA-A receptor complex	0
6/23 periciliary membrane compartment	0
31/87 oxidoreductase complex	1
280/867 transferase complex	1
21/66 DNA repair complex	1
9/27 Wnt-Frizzled-LRP5/6 complex	0
288/915 ribonucleoprotein complex	1
9/35 Wnt signalosome	0
216/701 unknown	1
