# Supplementary material for: Symbiosis maintenance in the facultative coral, Oculina arbuscula, relies on nitrogen cycling, cell cycle modulation, and immunity
Source: Sci Rep. 2021 Oct 27;11:21226. doi: 10.1038/s41598-021-00697-6 (PMC8551165; doi:10.1038/s41598-021-00697-6)
Supplement: Supplementary file 5 — Supplementary Information 5. [file 41598_2021_697_MOESM5_ESM.csv]

"General BP term"	Full BP term
metabolic process	DNA metabolic process
chromosome/chromatin organization	chromatin organization
chromosome/chromatin organization	chromatin remodeling
chromosome/chromatin organization	chromatin organization involved in regulation of transcription
tRNA aminoacylation	tRNA aminoacylation
transport	endoplasmic reticulum to Golgi vesicle-mediated transport
transport	intra-Golgi vesicle-mediated transport
microtubule-based movement	microtubule-based movement
biosynthetic process	lipid biosynthetic process
metabolic process	cobalamin metabolic process
cell cycle	regulation of cell cycle process
chromosome/chromatin organization	histone phosphorylation
peptidyl-amino acid modification	peptidyl-amino acid modification
biosynthetic process	triglyceride biosynthetic process
metabolic process	secondary metabolic process
organelle assembly	extracellular matrix disassembly
cell cycle	regulation of DNA-dependent DNA replication initiation
cell cycle	anaphase-promoting complex-dependent catabolic process
TOR signaling	TOR signaling
telomere regualation	positive regulation of telomere maintenance via telomere lengthening
chromosome/chromatin organization	DNA geometric change
metabolic process	collagen metabolic process
chromosome/chromatin organization	regulation of chromosome organization
chromosome/chromatin organization	regulation of chromosome segregation
chromosome/chromatin organization	protein localization to chromosome
multicellular organism growth	multicellular organism growth
metabolic process	hormone metabolic process
biosynthetic process	hormone biosynthetic process
biosynthetic process	small molecule biosynthetic process
biosynthetic process	secondary metabolite biosynthetic process
chromosome/chromatin organization	meiotic chromosome segregation
cell cycle	negative regulation of cell cycle
cell cycle	positive regulation of mitotic cell cycle
GTPase mediated signaling	regulation of small GTPase mediated signal transduction
tissue remodeling	tissue remodeling
metabolic process	regulation of DNA metabolic process
metabolic process	positive regulation of DNA metabolic process
organelle assembly	spindle assembly
oxidation-reduction process	oxidation-reduction process
organelle assembly	organelle assembly
biosynthetic process	DNA biosynthetic process
cell cycle	mitotic spindle assembly
cell cycle	regulation of cell cycle phase transition
organelle assembly	non-motile cilium assembly
chromosome/chromatin organization	positive regulation of chromosome organization
